# Supplementary material for: Economic Evaluation of the InTENSE Program of Therapy Alongside Botulinum Neurotoxin a for the Rehabilitation of Chronic Upper Limb Spasticity
Source: Toxins (Basel). 2025 Jul 4;17(7):341. doi: 10.3390/toxins17070341 (PMC12298870; doi:10.3390/toxins17070341)
Supplement: Supplementary file 1 [file toxins-17-00341-s001.zip]

Archive with 1 entries (1 files):
- toxins-3659749-supplementary.pdf
